# Supplementary material for: Comparative Tissue Identification and Characterization of Long Non-Coding RNAs in the Globally Distributed Blue Shark Prionace glauca
Source: Life (Basel). 2024 Sep 11;14(9):1144. doi: 10.3390/life14091144 (PMC11433378; doi:10.3390/life14091144)
Supplement: Supplementary file 1 [file life-14-01144-s001.zip]

Archive with 1 entries (1 files):
- life-3158522-supplementary.xlsx
